# Supplementary material for: Cationic Hydroxyethyl Cellulose Nanocomplexes and RANK siRNA/Zoledronate Co-Delivery Systems for Osteoclast Inhibition
Source: Pharmaceutics. 2024 Dec 22;16(12):1623. doi: 10.3390/pharmaceutics16121623 (PMC11679713; doi:10.3390/pharmaceutics16121623)
Supplement: Supplementary file 1 [file pharmaceutics-16-01623-s001.zip]

Archive with 1 entries (1 files):
- pharmaceutics-3359067-supplementary.pdf
